# Supplementary material for: Mechanistic Insight in Permeability through Different Membranes in the Presence of Pharmaceutical Excipients: A Case of Model Hydrophobic Carbamazepine
Source: Pharmaceutics. 2024 Jan 28;16(2):184. doi: 10.3390/pharmaceutics16020184 (PMC10893053; doi:10.3390/pharmaceutics16020184)
Supplement: Supplementary file 1 [file pharmaceutics-16-00184-s001.zip]

Archive with 1 entries (1 files):
- pharmaceutics-2799750-supplementary.pdf
